# Supplementary material for: Colorectal Carcinogenesis in the A/J Min/+ Mouse Model is Inhibited by Hemin, Independently of Dietary Fat Content and Fecal Lipid Peroxidation Rate
Source: BMC Cancer. 2016 Nov 2;16:832. doi: 10.1186/s12885-016-2874-0 (PMC5094071; doi:10.1186/s12885-016-2874-0)
Supplement: Additional file 2: Table S2. — Dataset. Number, average size and load of intestinal lesions, fecal TBARS and fecal water content, body weight and daily food intake. (XLS 86 kb) [file 12885_2016_2874_MOESM2_ESM.xls]

## Sheet: database
Mouse ID	gender	Diet	fat	heme	fACF number	average fACF size	fACF load	tumor number (colon)	average tumor size (colon)	tumor load (colon)	tumor number (SI)	average tumor size (SI)	tumor load (SI)	weight week 11	Fecal water content (%)	TBARS (µmol/ml)
1000M	M	1	low fat	w/o heme	29	0.00739321	0.214403	1	0.110391	0.110391	7	0.267741	1.87419	23.9	50.4795	6.4097
1001F	F	2	low fat	heme	36	0.00460642	0.165831	0	0	0	21	0.42932	9.01572	18.2	48.0899	15.7794
791M	M	1	low fat	w/o heme	16	0.0267697	0.428316	2	0.275977	0.551953	15	0.23707	3.55605	19	50.0736	3.8543
793F	F	1	low fat	w/o heme	32	0.00739004	0.236481	1	0.158963	0.158963	30	0.436067	13.082	16.7	57.4408
795F	F	1	low fat	w/o heme	8	0.0120816	0.0966531	0	0	0	16	0.363921	5.82274	16	54.6218
805F	F	2	low fat	heme	180	0.00724762	1.30457	16	2.61896	41.9033	122	0.897554	109.502	15.8	71.0218	17.5182
806F	F	2	low fat	heme	18	0.0021533	0.0387594	0	0	0	22	0.384026	8.44856	14.7	54.6554	17.5182
807M	M	3	high fat	w/o heme	44	0.0219332	0.965059	2	1.06196	2.12392	37	0.476198	17.6193	22.7		12.9562
808M	M	3	high fat	w/o heme	34	0.0236222	0.803153	0	0	0	11	0.297943	3.27738	21.9	51.251	12.9562
814M	M	4	high fat	heme	114	0.0103806	1.18339	9	1.68197	15.1377	97	0.866656	84.0657	21.3	63.4755	32.1168
815M	M	4	high fat	heme	12	0.0106711	0.128053	0	0	0	18	0.439382	7.90888	21.6	49.9298	32.1168
817M	M	4	high fat	heme	13	0.00777452	0.101069	0	0	0	17	0.314577	5.34781	21.2	51.7277	32.1168
819F	F	3	high fat	w/o heme	49	0.0101129	0.495531	1	0.441563	0.441563	32	0.568941	18.2061	18	48.4361	8.3942
820F	F	3	high fat	w/o heme	19	0.00451891	0.0858594	0	0	0	31	0.58761	18.2159	21.1	44.6809	8.3942
821F	F	3	high fat	w/o heme	9	0.0183712	0.165341	0	0	0	16	0.38232	6.11711	19.9	47.695	12.3722
822F	F	3	high fat	w/o heme	26	0.011341	0.294866	0	0	0	34	0.461476	15.6902	19.4	51.0861	12.3722
823F	F	4	high fat	heme	35	0.00888732	0.311056	0	0	0	34	0.403351	13.7139	18.6	47.2879	25.7299
824F	F	4	high fat	heme	212	0.00750055	1.59012	0	0	0	98	0.987298	96.7552	17.7	61.8263	25.7299
825M	M	2	low fat	heme	29	0.00610744	0.177116	1	0.19625	0.19625	16	0.42758	6.84128	19.9	53.1731	10.219
827M	M	2	low fat	heme	31	0.00889456	0.275731	0	0	0	12	0.182676	2.19211	19.3	60.6715	10.219
830M	M	2	low fat	heme	5	0.0239425	0.119712	0	0	0	17	0.476195	8.09531	22	58.0611	12.0438
831M	M	2	low fat	heme	20	0.00804625	0.160925	0	0	0	34	0.348979	11.8653	20.8	63.6976	12.0438
833F	F	4	high fat	heme	19	0.00387336	0.0735938	0	0	0	23	0.681926	15.6843	20	46.8702	15.7794
834F	F	2	low fat	heme	16	0.00236113	0.0377781	0	0	0	9	0.298518	2.68666	16.8	50.8475	22.5937
836F	F	2	low fat	heme	13	0.0103409	0.134431	0	0	0	8	0.359137	2.8731	18.5	59.8244	17.483
837F	F	2	low fat	heme	28	0.00415279	0.116278	0	0	0	30	0.35796	10.7388	19.1	58.4681	17.483
838M	M	1	low fat	w/o heme	0	0	0	0	0	0	11	0.32863	3.61493	21.8	50	6.5693
843M	M	4	high fat	heme	15	0.0150131	0.225197	0	0	0	29	0.408538	11.8476	24.2	61.3854	22.0803
846M	M	4	high fat	heme	7	0.00939196	0.0657438	0	0	0	15	0.35168	5.2752	25.4	52.6616	22.0803
847M	M	4	high fat	heme	15	0.0223398	0.335097	2	0.693008	1.38602	16	0.515524	8.24839	21.8	55.2314	22.0803
849F	F	1	low fat	w/o heme	16	0.00334238	0.0534781	0	0	0	10	0.259835	2.59835	15.4	55.7377	7.2615
850M	M	3	high fat	w/o heme	149	0.00642422	0.957209	6	1.43933	8.63598	61	0.491558	29.985	21.5	46.1538	15.6934
852M	M	3	high fat	w/o heme	169	0.0134646	2.27552	5	1.5493	7.74648	106	0.726532	77.0124	22	59.1631	15.6934
854M	M	3	high fat	w/o heme	46	0.00969518	0.445978	0	0	0	20	0.423115	8.4623	21.5	46.8811	15.6934
856M	M	1	low fat	w/o heme	73	0.00480544	0.350797	0	0	0	18	0.400459	7.20826	22.4	59.0164	10.219
858F	F	4	high fat	heme	57	0.00553459	0.315472	0	0	0	29	0.410569	11.9065	19.5	62.8743	16.6312
862M	M	2	low fat	heme	21	0.0101162	0.212441	0	0	0	10	0.306346	3.06346	19	46.4531	12.9562
865F	F	1	low fat	w/o heme	45	0.0148278	0.66725	0	0	0	9	0.372875	3.35588	15.7	51.54	8.3942
867F	F	1	low fat	w/o heme	11	0.0149418	0.164359	0	0	0	19	0.366471	6.96295	16.8	47.6127	8.3942
868F	F	1	low fat	w/o heme	31	0.00506452	0.157	0	0	0	20	0.262092	5.24184	18.8	51.9212	8.3942
869F	F	1	low fat	w/o heme	26	0.00592524	0.154056	0	0	0	14	0.410863	5.75209	16.3	54.6859	5.5579
870F	F	1	low fat	w/o heme	29	0.00231778	0.0672156	1	0.2826	0.2826	15	0.374707	5.6206	15.3	48.5842	5.5579
876M	M	1	low fat	w/o heme	19	0.0299281	0.568634	0	0	0	6	0.308113	1.84868	20.2	49.8851	5.5579
877M	M	1	low fat	w/o heme	39	0.00866771	0.338041	0	0	0	14	0.24307	3.40298	23.2	51.5008	5.5579
879F	F	4	high fat	heme	22	0.0147857	0.325284	0	0	0	30	0.736068	22.082	19.1	52.3256	18.4307
881M	M	4	high fat	heme	25	0.0120498	0.301244	0	0	0	23	0.587726	13.5177	19.7	55.137	33.9416
882M	M	4	high fat	heme	22	0.00532997	0.117259	0	0	0	9	0.523115	4.70804	19.8	53.5145	33.9416
883M	M	4	high fat	heme	5	0.0248256	0.124128	0	0	0	16	0.370545	5.92871	19.4	55.3288	20.0383
884M	M	4	high fat	heme	34	0.00936517	0.318416	1	3.37992	3.37992	20	0.376506	7.53011	19.3	57.2005	20.0383
885F	F	2	low fat	heme	18	0.00346163	0.0623094	0	0	0	10	0.328522	3.28523	16.4	65	14.781
896M	M	3	high fat	w/o heme	47	0.0102092	0.479831	0	0	0	40	0.490331	19.6132	25.7	51.0266	12.0438
898M	M	3	high fat	w/o heme	56	0.00524794	0.293884	0	0	0	13	0.424353	5.51659	21.5	51.7773	12.0438
900F	F	4	high fat	heme	45	0.00613826	0.276222	0	0	0	25	0.526656	13.1664	17.4	58.7956	17.483
901M	M	1	low fat	w/o heme	52	0.0164642	0.856141	8	0.403968	3.23175	11	0.372518	4.0977	19.1	57.9119	8.3942
902M	M	1	low fat	w/o heme	272	0.00894308	2.43252	34	1.19881	40.7597	120	0.76894	92.2728	19.8	67.2277	8.3942
903M	M	1	low fat	w/o heme	24	0.00864727	0.207534	0	0	0	16	0.315472	5.04755	18.8	52.2678	8.3942
907F	F	1	low fat	w/o heme	44	0.00357933	0.157491	0	0	0	9	0.21086	1.89774	17.1	59.6026	5.6569
909M	M	2	low fat	heme	459	0.00937639	4.30376	5	0.27946	1.3973	80	0.589044	47.1235	23	61.5686	16.6058
910M	M	2	low fat	heme	23	0.0066341	0.152584	0	0	0	17	0.337781	5.74228	22.4	59.5062	16.6058
913M	M	2	low fat	heme	30	0.0165341	0.496022	1	0.07065	0.07065	11	0.416228	4.57851	22.1	64.3939	12.3722
915M	M	2	low fat	heme	45	0.0121784	0.548028	6	0.955329	5.73197	18	0.415614	7.48105	20.7	59.6953	12.3722
916F	F	2	low fat	heme	26	0.0100389	0.261013	0	0	0	10	0.346185	3.46185	18.6	57.9787	23.9051
919F	F	2	low fat	heme	101	0.00431847	0.436166	0	0	0	32	0.466278	14.9209	20.8	64.6081	23.9051
952F	F	1	low fat	w/o heme	327	0.00665119	2.17494	1	0.38465	0.38465	76	0.481897	36.6242	17	49.6075	5.5579
953F	F	1	low fat	w/o heme	421	0.00834995	3.51533	4	0.93832	3.75328	71	0.557488	39.5817	18.2	54.4118	5.5579
955F	F	2	low fat	heme	21	0.00668185	0.140319	0	0	0	21	0.301945	6.34084	19.2	52.5408	15.7794
956F	F	2	low fat	heme	13	0.00717067	0.0932188	0	0	0	15	0.424816	6.37224	21.5	59.8814	15.7794
958M	M	2	low fat	heme	31	0.00769173	0.238444	0	0	0	29	0.592269	17.1758	22	57.8292	22.9927
960F	F	3	high fat	w/o heme	22	0.00740398	0.162888	0	0	0	21	0.402126	8.44464	17.6	43.8333	12.9562
966M	M	2	low fat	heme	28	0.00436306	0.122166	0	0	0	10	0.380136	3.80136	21.5	58.6009	14.781
967M	M	2	low fat	heme	6	0.0025349	0.0152094	0	0	0	19	0.358208	6.80595	20.9	55.24	14.781
969M	M	2	low fat	heme	27	0.00846782	0.228631	0	0	0	17	0.363063	6.17206	21.3	55.5046
972M	M	1	low fat	w/o heme	4	0.00269844	0.0107938	0	0	0	12	0.331826	3.98191	17.7	44.6686
974F	F	3	high fat	w/o heme	32	0.00355703	0.113825	1	0.601016	0.601016	21	0.37381	7.85	18.1	59.5934
975F	F	3	high fat	w/o heme	481	0.00604866	2.90941	12	0.933946	11.2073	112	0.763798	85.5454	18.9	53.6585	13.224
977F	F	3	high fat	w/o heme	15	0.00637813	0.0956719	0	0	0	22	0.561989	12.3637	18.3	52.8116	13.224
981F	F	4	high fat	heme	39	0.00735938	0.287016	0	0	0	21	0.547164	11.4904	19.2	47.0037	25.1491
982M	M	3	high fat	w/o heme	356	0.0120479	4.28904	40	1.20233	48.093	122	0.643121	78.4608	19.6		13.224
983M	M	3	high fat	w/o heme	33	0.0151202	0.498966	2	0.889258	1.77852	9	0.362408	3.26167	17.3	57.1142	13.224
984M	M	3	high fat	w/o heme	111	0.00903015	1.00235	0	0	0	26	0.525799	13.6708	20.6	51.1596	13.224
987F	F	4	high fat	heme	173	0.00765148	1.32371	4	1.02663	4.10653	96	0.811862	77.9387	19	57.1888	26.8526
988F	F	4	high fat	heme	29	0.00494009	0.143263	1	0.785	0.785	14	0.388996	5.44594	19.4	57.9477	26.8526
989F	F	4	high fat	heme	63	0.00763973	0.481303	0	0	0	23	0.39651	9.11974	20.9	50.5963	26.8526
990F	F	3	high fat	w/o heme	17	0.00227996	0.0387594	2	1.16622	2.33243	14	0.508848	7.12388	16.7	48.1293	7.2615
993F	F	3	high fat	w/o heme	48	0.00595905	0.286034	0	0	0	13	0.476888	6.19954	17.3	50.875	7.2615
994M	M	1	low fat	w/o heme	56	0.0061591	0.344909	1	0.785	0.785	11	0.338799	3.72679	20.4	58.8448	10.6687
995M	M	1	low fat	w/o heme	110	0.00465648	0.512212	0	0	0	23	0.373131	8.58201	19.4	55.0371	10.6687
997F	F	2	low fat	heme	36	0.00442925	0.159453	2	1.22656	2.45312	30	0.344026	10.3208	17.8	53.0149	15.7794
998M	M	1	low fat	w/o heme	44	0.0102474	0.450884	1	1.1304	1.1304	6	0.443198	2.65919	20.8	49.8548
999M	M	1	low fat	w/o heme	453	0.00817383	3.70275	1	0.141791	0.141791	70	0.453366	31.7356	20.6	49.2117	6.4097

## Sheet: food intake_cagewise
ID	Diet	fat	heme	food intake week 11
1	1	low fat	w/o heme	2.2
2	1	low fat	w/o heme	2.75
3	1	low fat	w/o heme	2.95
4	1	low fat	w/o heme	2.15
5	1	low fat	w/o heme	2.15
6	1	low fat	w/o heme	2.35
7	1	low fat	w/o heme	2.2
8	1	low fat	w/o heme	2.725
9	1	low fat	w/o heme	2.41667
10	1	low fat	w/o heme	2.15
11	1	low fat	w/o heme	2.4
12	1	low fat	w/o heme	2.2
13	1	low fat	w/o heme	2.575
14	1	low fat	w/o heme	3.03333
15	2	low fat	heme	2.15
16	2	low fat	heme	2.4
17	2	low fat	heme	2.6
18	2	low fat	heme	1.625
19	2	low fat	heme	2.525
20	2	low fat	heme	2.35
21	2	low fat	heme	2.6
22	2	low fat	heme	2.9
23	2	low fat	heme	2.525
24	2	low fat	heme	2.775
25	2	low fat	heme	2.825
26	2	low fat	heme	3.2
27	2	low fat	heme	2.61667
28	2	low fat	heme	2.85
29	3	high fat	w/o heme	2.675
30	3	high fat	w/o heme	2.975
31	3	high fat	w/o heme	3.5
32	3	high fat	w/o heme	2.58333
33	3	high fat	w/o heme	3.05
34	3	high fat	w/o heme	3.2
35	3	high fat	w/o heme	2.43333
36	3	high fat	w/o heme	2.28333
37	3	high fat	w/o heme	2.425
38	4	high fat	heme	2.41667
39	4	high fat	heme	3.125
40	4	high fat	heme	2.85
41	4	high fat	heme	2.75
42	4	high fat	heme	3.6
43	4	high fat	heme	2.85
44	4	high fat	heme	3.025
45	4	high fat	heme	2.475
47	4	high fat	heme	2.6
48	4	high fat	heme	2.8
